# Supplementary material for: ELIXCYTE®, an Allogenic Adipose-Derived Stem Cell Product, Mitigates Osteoarthritis by Reducing Inflammation and Preventing Cartilage Degradation In Vitro
Source: Curr Issues Mol Biol. 2024 Aug 2;46(8):8395–406. doi: 10.3390/cimb46080495 (PMC11352429; doi:10.3390/cimb46080495)
Supplement: Supplementary file 1 [file cimb-46-00495-s001.zip]

Archive with 1 entries (1 files):
- cimb-3086360-supplementary.pdf
